# Supplementary material for: Inconsistent Strategies to Mitigate the Effects of Batrachochytrium salamandrivorans, Europe
Source: Emerg Infect Dis. 2026 Jul;32(7):e251271. doi: 10.3201/eid3207.251271 (PMC13322446; doi:10.3201/eid3207.251271)
Supplement: Appendix 1 — Additional data from study of inconsistent strategies to mitigate the effects of Batrachochytrium salamandrivorans, Europe [file 25-1271-Techapp-s1.xlsx]

## Sheet: Appendix 1 Table
Article DOI: https://doi.org/10.3201/eid3207.251271
EID cannot ensure accessibility for supplementary materials supplied by authors. Readers who have difficulty accessing supplementary content should contact the authors for assistance.
Inconsistent Strategies to Mitigate the Effects of Batrachochytrium salamandrivorans, Europe
Appendix 1 Table. Summary of projects in the European Union member states and the United Kingdom with the aim to detect Bsal outbreaks in the wild and in captivity, by country.
Country	Region	Period	Total costs in € (if zero: sponsored volunteers)	Project ID per country	Funder is: European Comission (EU); Governmental organization (G); non-governmental organization (NGO); University (U)	Project dedicated to only Bsal (or Bsal and Bd)	Project component: Bsal research	Project component: Bsal detection?	Project component: Bsal mitigation	Project component: rewilding	Project component: in situ (I) /ex situ (E) conservation / not appliable (na)	Bsal in the wild (W) and/or captivity (C)	Field sites tested in total	Field sites tested Bsal-positive	Total number of species tested in the wild	Wild specimens tested in total	Wild specimens tested Bsal-positive	Active surveillance (field)	Passive surveillance (field)	Captive facilities tested in total	Captive facilities tested Bsal-positive	Total number of species tested in captivity	Captive specimens tested in total	Captive specimens tested Bsal-positive	Action Plan
Austria	country-wide	2016- (ongoing)	89800	A1	G,NGO,U	yes	yes	yes	no	no	na	W/C	74	0	7	2910	0	yes	yes	14	0	74	883	0	national
Belgium	Flanders	2023	23958	BE1	G	yes	no	yes	yes	no	I	W	0	0	0	0	0	no	no	0	0	0	0	0	EU
Belgium	Flanders	2014- (ongoing)	0	BE2	N/A	yes	no	yes	yes	no	E	W	20	0	5	24	0	no	yes	0	0	0	0	0
Belgium	N/A	2011-2015	200000	BE3	NGO	yes	yes	no	no	no	I	N/A	N/A	N/A	N/A	N/A	N/A	no	no	0	0	0	0	0	no
Belgium	N/A	2015-2018	300000	BE4	G	yes	yes	no	no	no	I	N/A	N/A	N/A	N/A	N/A	N/A	no	no	0	0	0	0	0	no
Belgium	N/A	2015-2019	180000	BE5	G	yes	yes	no	yes	no	I,E	N/A	N/A	N/A	N/A	N/A	N/A	no	no	0	0	0	0	0	no
Belgium	N/A	2016-2019	384820	BE6	G	yes	yes	no	no	no	I	N/A	N/A	N/A	N/A	N/A	N/A	no	no	0	0	0	0	0	no
Belgium	N/A	2016-2020	300000	BE7	G	yes	yes	no	no	no	I	N/A	N/A	N/A	N/A	N/A	N/A	no	no	0	0	0	0	0	no
Belgium	outside Europe	2016-2017	125000	BE8	G	yes	yes	yes	no	no	I	W	N/A	N/A	N/A	N/A	N/A	no	no	0	0	0	0	0	N/A
Belgium	Europe	2018-2022	180000	BE9	G	yes	yes	no	no	no	I	N/A	N/A	N/A	N/A	N/A	N/A	no	no	0	0	0	0	0	no
Belgium	country-wide	2018-2022	180000	BE10	G	yes	yes	yes	no	no	I	N/A	N/A	N/A	N/A	N/A	N/A	no	no	0	0	0	0	0	no
Belgium	N/A	2022-2025	330000	BE11	G	yes	yes	no	yes	no	I	N/A	N/A	N/A	N/A	N/A	N/A	no	no	0	0	0	0	0	no
Belgium	Wallonia	2016-2017	33882	BE12	G	yes	no	yes	yes	no	I	W	28	0	1	284	0	yes	no	0	0	0	0	0	no
Belgium	country-wide	2017-2019	20000	BE13	EU	yes	no	yes	yes	no	I	W	27	1	6	143	N/A	no	yes	0	0	0	0	0	no
Belgium	country-wide	2017-2019	484000	BE14	EU	yes	no	yes	yes	no	I	W	34	1	1	833	N/A	yes	yes	0	0	0	0	0	no
Belgium	Wallonia	07/2022- (ongoing)	30098	BE15	G	yes	no	yes	yes	no	I	W	25	0	1	112	0	yes	no	0	0	0	0	0	national network
Belgium	N/A	2022-2027	2479125	BE16	EU	yes	yes	no	yes	no	I,E	N/A	N/A	N/A	N/A	N/A	N/A	no	no	0	0	0	0	0	no
Czechia	country-wide	2020-2022	260000	CZ1	G	no	yes	no	no	no	I,E	W/C	14	0	6	308	0	yes	yes	3	0	0	50	0	N/A
Czechia	country-wide	2016	4800	CZ2	G	yes	yes	yes	no	no	I	W/C	10	0	3	126	0	yes	yes	5	0	60	198	0	N/A
Czechia	country-wide	2016-2022	67887	CZ3	U	yes	yes	yes	no	no	I	W	24	0	4	400	0	yes	yes	0	0	0	0	0	no
Estonia	country-wide	2014-2015	0	EE1	N/A	yes	no	no	no	no	na	W/C	39	0	8	243	0	yes	no	2	0	11	13	0	no
France	country-wide	2013-2015	5000	FR1	NGO	no	no	no	no	no	E	C						no	no	9	0	48	437	0	no
France	country-wide	2017-2019	64000	FR2	EU	yes	no	yes	no	no	E	W	74	0	6	1164	0	yes	yes						no
France	country-wide	2019-2022	0	FR3	NGO	yes	no	yes	no	no	E	W	12	0	3	736	0	yes	yes	0	0	0	0	0	national network
Germany	Hesse	2018-2022	75000	GE1	G	yes	no	yes	no	no	na	W/C	20	0	1	641	0	yes	yes	9	0	21	174	0	no
Germany	Nordrhine-Westfalia	2023- (ongoing)	N/A	GE2	G	yes	no	yes	no	no	na	W	N/A	N/A	N/A	N/A	N/A	yes	yes	0	0	0	0	0	no
Germany	Nordrhine-Westfalia	2018- (ongoing)	37257	GE3	G	yes	yes	yes	no	no	na	W	31	8		615	98	yes	yes	0	0	0	0	0	no
Germany	country-wide	2018-2020	550180	GE4	G	yes	yes	yes	no	no	I	W	194	42	9	6140	238	yes	yes						no
Germany	country-wide	2017-2019	121000	GE5	EU	yes	no	yes	yes	no	I	W	60	9	1	1419	23	yes	yes	0	0	0	0	0	no
Germany	Rhinelnad-Palatinate	2021-2024	184047	GE6	G	yes	yes	yes	no	no	I,E	W	31	6	7	903	64	yes	yes	0	0	0	0	0	no
Germany	Eifel region	2014-2015	4300	GE7	NGO	yes	no	yes	no	no	na	W	24	3	5	912	18	yes	yes	0	0	0	0	0	no
Germany	Bavaria	2022-2024	10980	GE8	NGO	yes	no	yes	no	no	na	W	42	0	6	802	0	yes	no	0	0	0	0	0	no
Germany	Bavaria	2020-2024	48316	GE9	G	yes	no	yes	no	no	na	W	61	22	5	932	119	yes	yes	0	0	0	0	0	no
Germany	Alpine region	2022	1525	GE10	NGO	yes	no	yes	no	no	na	W	13	0	3	337	0	yes	no	0	0	0	0	0	no
Germany	Eifel region	2015-2017	27150	GE11	NGO	yes	no	yes	no	no	na	W	13	0	4	177	0	yes	no	0	0	0	0	0	no
Germany	Eifel region	2022	3500	GE12	NGO	yes	no	yes	no	no	na	W	10	2	N/A	N/A	N/A	yes	no	0	0	0	0	0	no
Germany	Eifel region	2015	2000	GE13	NGO	yes	no	yes	no	no	na	W	5	0	3	25	0	yes	no	0	0	0	0	0	no
Germany	country-wide	2017-2019	674200	GE14	G	no	yes	yes	no	no	na	C	0	0	0	0	0	no	no	18	6	N/A	772	23	no
Germany	Swabia, Bavaria	2024	3800	GE15	NGO	yes	no	yes	no	no	na	W	4	0	3	96	0	yes	no	0	0	0	0	0	no
Germany	Swabia, Bavaria	2024	10000	GE16	G	yes	no	yes	no	no	na	W	9	0	3	195	0	yes	no	0	0	0	0	0	no
Germany	Swabia, Bavaria	2025	20000	GE17	G	yes	no	yes	no	no	na	W	N/A	N/A	N/A	N/A	N/A	yes	no	0	0	0	0	0	no
Germany	southern Eifel Region	2025	16800	GE18	G	yes	no	yes	no	no	na	W	N/A	N/A	N/A	N/A	N/A	yes	yes	0	0	0	0	0	no
Greece	country-wide	2013-2018	4500	GR1	NGO	yes	no	yes	no	no	na	W	17	0	14	225	0	no	yes	0	0	0	0	0	no
Italy	country-wide	2017-2019	26000	IT1	EU	yes	no	yes	no	no	na	W/C	7	0	6	84	0	yes	yes	4	0	10	0	0	no
Italy	country-wide	2020- (ongoing)	30000	IT2	U	yes	no	yes	no	no	na	W	16	0	9	193	0	no	yes	4	0	9	53	0	no
Italy	Alpine region	2022	1986	IT3	NGO	yes	no	yes	no	no	na	W	3	0	3	123	0	yes	no	0	0	0	0	0	no
Italy	Administrative Region of Liguria	2024-2025	2200	IT4	G (regional environmental agency)	yes	no	yes	no	no	na	W	12	0	3	83	0	yes	no	0	0	0	0	0	no
Latvia	country-wide	2014-2015	0	LV1	N/A	yes	no	yes	no	no	na	c	N/A	N/A	N/A	N/A	N/A	yes	no	1	0	48	59	0	no
Luxembourg	E, NE, NW Luxembourg	2021	N/A	LU1	NGO	yes	no	yes	no	no	na	W	5	0	1	57	0	yes	yes	0	0	0	0	0	no
Luxembourg	SW Luxembourg	2022	N/A	LU2	G	no	no	no	no	no	na	W	25	[ 5 ]	2	N/A	N/A	yes	no	0	0	0	0	0	no
Luxembourg	NE Luxembourg	2022	N/A	LU3	G	yes	no	yes	no	no	na	W	3	0	0	32	0	yes	no	0	0	0	0	0	no
Luxembourg	ESE Luxembourg	2023	N/A	LU4	G	no	no	no	no	no	na	W	25	N/A	N/A	N/A	N/A	no	yes	0	0	0	0	0	no
Luxembourg	country-wide	2025-2029	247236	LU5	G	no	no	yes	yes	no	na	W	95	N/A	N/A	N/A	N/A	yes	yes	0	0	0	0	0	yes
Poland	country-wide	2018-2019	11000	PL1	G	no	yes	yes	no	no	na	W/C	103	0	12	806	0	yes	no	13	0	45	170	0	no
Poland	Roztocze National Park	2019	3000	PL2	G	yes	yes	yes	no	no	na	W	12	0	8	136	0	yes	no	0	0	0	0	0	no
Poland	Roztocze National Park	2020	2000	PL3	G	no	yes	yes	no	no	na	W	3	0	8	76	0	yes	no	0	0	0	0	0	no
Poland	country-wide	2020- (ongoing)	4000	PL4	U	no	yes	yes	no	no	na	W/C	30	0	8	150	0	no	yes	7	0	30	173	0	no
Poland	Magurski National Park	2024 - 2026	88000	PL5	G	yes	yes	yes	no	no	na	W	80	0	8	1200	0	yes	yes	0	0	0	0	0	no
Slovenia	country-wide	2017-2020	300000	SL1	G	no	yes	no	no	no	I,E	W/C	53	0	18	132	0	yes	no	7	0	10	41	0	no
Spain	country-wide	2017-2019	26000	ES1	EU	yes	no	yes	no	no	I	W	27	0	9	345	0	yes	yes	1	0	1	1	0	no
Spain	country-wide	2020-2024	48187	ES2	G	no	no	yes	no	no	I	W/C	390	0	28	10000	0	yes	yes	54	0	108	750	0	no
Spain	5 National Parks of Spain	2019-2023	100000	ES3	G	no	no	yes	no	no	I,E	W	130	0	10	2000	0	yes	yes	0	0	0	0	0	no
Spain	Cantabrian range	2020-2023	5000	ES4	NGO	no	no	yes	no	no	I	W	100	0	5	1500	0	yes	yes	0	0	0	0	0	no
Spain	Barcelona province	2020- (ongoing)	15000	ES5	G	no	no	Yes	no	no	I	W	200	0	12	1000	0	yes	yes	0	0	0	0	0	no
Spain	Catalonia region	2019- (ongoing)	10000	ES6	G	no	no	yes	no	no	I	W	40	0	12	2000	0	yes	yes	15	0	30	100	0	no
Spain	country-wide	2017-2019	820	ES7	N/A	no	no	no	no	no	na	C	N/A	N/A	N/A	N/A	N/A	no	no	20	0	34	82	0	no
Spain	Catalonia	2018-2024	50500	ES8	G	yes	yes	yes	yes	no	I	W	50	1	15	1227	233	yes	yes	0	0	0	0	0	yes
Spain	Cantabria	2020-2021	62509	ES9	NGO	yes	yes	yes	no	no	I	W	25	0	3	500	0	yes	yes	0	0	0	0	0	no
Sweden	country-wide	2017-2019	0	SE1	G	no	yes	yes	no	no	na	C	N/A	N/A	N/A	N/A	N/A	no	no	2	2	111	146	3	no
the Netherlands	country-wide	2014-2015	75000	NL1	G	yes	yes	no	yes	no	I,E	W	N/A	N/A	N/A	N/A	N/A	no	no	0	0	0	0	0	no
the Netherlands	Limburg province	2014	28006	NL2	G	no	no	no	no	no	E	W	N/A	N/A	N/A	N/A	N/A	no	no	0	0	0	0	0	no
the Netherlands	country-wide	2014-2015	79546.8	NL3	G	yes	no	no	yes	no	E	C	N/A	N/A	N/A	N/A	N/A	no	no	0	0	0	0	0	no
the Netherlands	country-wide	2015-2016	118610	NL4	G	yes	yes	yes	yes	no	I,E	W	N/A	N/A	N/A	N/A	N/A	yes	no	0	0	0	0	0	no
the Netherlands	Limburg province	2014-2015	25500	NL5	G	yes	yes	yes	yes	no	I,E	W	N/A	N/A	N/A	N/A	N/A	yes	no	0	0	0	0	0	no
the Netherlands	country-wide	2016-2019	297390	NL6	G	yes	yes	N/A	yes	no	I,E	W	N/A	N/A	N/A	N/A	N/A	yes	no	0	0	0	0	0	no
the Netherlands	Limburg province	2015	16984	NL7	G	no	no	no	yes	no	I,E	W	N/A	N/A	N/A	N/A	N/A	no	no	0	0	0	0	0	no
the Netherlands	Limburg province	2016-2017	29294	NL8	G	yes	yes	N/A	no	no	I,E	W	N/A	N/A	N/A	N/A	N/A	yes	no	0	0	0	0	0	no
the Netherlands	country-wide	2015-2018	78607.6	NL9	G	yes	no	yes	yes	no	I	C	N/A	N/A	N/A	N/A	N/A	no	no	0	0	0	0	0	no
the Netherlands	country-wide	2016	4975	NL10	NGO	yes	no	N/A	no	no	I	W	N/A	N/A	N/A	N/A	N/A	yes	no	0	0	0	0	0	no
the Netherlands	Germany	2016	5000	NL11	G	yes	no	no	no	no	I	W	N/A	N/A	N/A	N/A	N/A	yes	no	0	0	0	0	0	no
the Netherlands	Brabant province	2017-2019	67108	NL12	G	yes	no	no	no	no	I	W	N/A	N/A	N/A	N/A	N/A	yes	yes	0	0	0	0	0	no
the Netherlands	Limburg province	2017-2018	33056	NL13	G	yes	yes	N/A	no	no	I,E	W	N/A	N/A	N/A	N/A	N/A	yes	no	0	0	0	0	0	no
the Netherlands	Limburg province	2017-2018	3150	NL14	G	yes	no	N/A	no	no	I	W	N/A	N/A	N/A	N/A	N/A	yes	no	0	0	0	0	0	no
the Netherlands	Limburg province	2018-2019	18144	NL15	G	yes	yes	N/A	no	no	I	W	N/A	N/A	N/A	N/A	N/A	yes	no	0	0	0	0	0	no
the Netherlands	country-wide	2019-2020	79356	NL16	G	yes	yes	N/A	yes	no	I,E	W	N/A	N/A	N/A	N/A	N/A	yes	no	0	0	0	0	0	no
the Netherlands	country-wide	2019-2021	29694	NL17	NGO	yes	yes	yes	no	no	I	W	N/A	N/A	N/A	N/A	N/A	yes	no	0	0	0	0	0	no
the Netherlands	Gelderland province	2019	5796	NL18	G	yes	no	yes	no	no	I	W	N/A	N/A	N/A	N/A	N/A	yes	no	0	0	0	0	0	no
the Netherlands	Limburg province	2019-2020	19532	NL19	G	yes	yes	yes	no	no	I	W	N/A	N/A	N/A	N/A	N/A	yes	no	0	0	0	0	0	no
the Netherlands	country-wide	2019-2021	30000	NL20	NGO	no	yes	yes	yes	no	I,E	W	N/A	N/A	N/A	N/A	N/A	no	yes	0	0	0	0	0	no
the Netherlands	Gelderland province	2019-2021	16000	NL21	NGO	yes	yes	yes	yes	no	I	W	N/A	N/A	N/A	N/A	N/A	yes	no	0	0	0	0	0	no
the Netherlands	Limburg province	2020-2021	19804	NL22	G	yes	yes	yes	yes	no	I	W	N/A	N/A	N/A	N/A	N/A	yes	no	0	0	0	0	0	no
the Netherlands	Limburg province	2020	868	NL23	G	no	no	no	yes	no	I	W	N/A	N/A	N/A	N/A	N/A	yes	no	0	0	0	0	0	no
the Netherlands	Gelderland province	2020	49922	NL24	G	yes	yes	N/A	yes	no	I	W	N/A	N/A	N/A	N/A	N/A	yes	yes	0	0	0	0	0	no
the Netherlands	Limburg province	2020	4120	NL25	NGO	yes	no	yes	no	no	I	W	N/A	N/A	N/A	N/A	N/A	yes	no	0	0	0	0	0	no
the Netherlands	Limburg province	2020	2985.6	NL26	G	no	no	no	yes	no	I	W	N/A	N/A	N/A	N/A	N/A	no	no	0	0	0	0	0	no
the Netherlands	Gelderland province	2021	49607.6	NL27	G	yes	no	yes	yes	no	I	W	N/A	N/A	N/A	N/A	N/A	yes	no	0	0	0	0	0	no
the Netherlands	Gelderland province	2021	22168.5	NL28	G	yes	yes	yes	no	no	I	W	N/A	N/A	N/A	N/A	N/A	yes	no	0	0	0	0	0	no
the Netherlands	Limburg province	2021-2022	18299.1	NL29	G	yes	no	no	yes	no	I,E	W	N/A	N/A	N/A	N/A	N/A	yes	no	0	0	0	0	0	no
the Netherlands	country-wide	2021-2022	19819.5	NL30	G	yes	no	yes	no	no	I	W	N/A	N/A	N/A	N/A	N/A	yes	no	3	0	0	0	0	no
the Netherlands	country-wide	2022-2025	99681.6	NL31	G	yes	no	N/A	yes	no	I,E	W	N/A	N/A	N/A	N/A	N/A	no	yes	0	0	0	0	0	no
the Netherlands	Limburg province	2022-2022	3464	NL32	G	no	no	no	yes	no	I	W	N/A	N/A	N/A	N/A	N/A	no	yes	0	0	0	0	0	no
the Netherlands	Gelderland province	2022-2023	49110	NL33	G	yes	yes	yes	yes	no	I	W	N/A	N/A	N/A	N/A	N/A	yes	no	0	0	0	0	0	no
the Netherlands	Gelderland province	2022-2022	48638	NL34	G	yes	no	yes	no	no	I	W	N/A	N/A	N/A	N/A	N/A	yes	no	0	0	0	0	0	no
the Netherlands	Limburg province	2022-2023	9910	NL35	G	yes	no	no	no	no	I	W	N/A	N/A	N/A	N/A	N/A	yes	no	0	0	0	0	0	no
the Netherlands	country-wide	2017-2019	133000	NL36	EU	yes	no	yes	yes	no	I,E	W	29	2	4	1392	20	yes	yes	0	0	0	0	0	no
the Netherlands	country-wide	2024-2027	1.91979e+06	NL37	G	yes	yes	yes	yes	no	I,E	W	N/A	N/A	N/A	N/A	N/A	yes	no	0	0	0	0	0	no
the Netherlands	country-wide	2025-2027	99688	NL38	G	yes	no	yes	yes	no	I,E	W	N/A	N/A	N/A	N/A	N/A	no	yes	0	0	0	0	0	no
the Netherlands	Gelderland province	2025	39751.8	NL39	G	yes	no	yes	yes	no	I	W	9	0	3	281	0	yes	no	0	0	0	0	0	no
United Kingdom	Great Britain	2017-2020	26000	UK1	EU	yes	no	yes	no	no	I	W	107	0	7	150	0	no	yes	0	0	0	0	0	no
United Kingdom	country-wide	2015-2016	11000	UK2	G	yes	no	yes	no	no	I	W	103	0	4	2409	0	yes	no	0	0	0	0	0	no
United Kingdom	Great Britain	2015-2016	5000	UK3	G	yes	no	yes	no	no	E	C	N/A	N/A	N/A	N/A	N/A	no	no	11	7	48	838	84	no
